# Supplementary material for: Investigating changes within the handling system of the largest semi-captive population of Asian elephants
Source: PLoS One. 2019 Jan 31;14(1):e0209701. doi: 10.1371/journal.pone.0209701 (PMC6354975; doi:10.1371/journal.pone.0209701)
Supplement: S2 Dataset — (CSV) [file pone.0209701.s004.csv]

E.1_Years_MTE_cat	E.2_MTE_position	E.4_Age(cat)	E.5_Past_age	E.6_Past_experience	E.7_Past_time_in_job	E.8_Past_attitudes	E.9_Past_stability	E.10_Past_treatment	E.11_Other_changes	E.12_When_changes
(15,20]	Head mahout	(55,60]	Older	More	Longer	More positive	Less stable	Worse	Improvement in workshops & training	2007
(10,15]	Head mahout	(25,30]	Older	More	Longer	More positive	More stable	Worse	Better now	2014
(10,15]	Head mahout	(30,35]	Older	More	NA	NA	NA	NA	More development now	2011
(25,30]	Head mahout	(45,50]	Older	Less	Shorter	Less positive	Less stable	Worse	Training for how to handle elephants	2013
(15,20]	Mahout	(55,60]	Older	More	Longer	More positive	More stable	Worse	Logging ban means less working elephants. He rode working eles before and now training eles so more difficult	2013
(15,20]	Veterinarian	(45,50]	Older	More	Longer	More positive	More stable	No change	NA	2000
(10,15]	Veterinarian	(30,35]	Older	Less	Shorter	Less positive	Less stable	Worse	Salary higher now, with more awareness of their welfare and transportation(bikes) + communication(phone) better, in past mahouts 35-50, more knowledge of care now, now more interesting as need to be skilled professionals	2009
(15,20]	Veterinarian	(40,45]	Older	More	Longer	More positive	More stable	Worse	Before there was more interest in their elephants, and more sympathy and techniques	NA
(20-25]	Head mahout	(35,40]	Older	Less	Shorter	Less positive	Less stable	Worse	More developed, experienced and more training now- more interesting	2013
(35,40]	Head mahout	(50,55]	Younger	Less	Shorter	Less positive	Less stable	Worse	More experience, technique and more permanent now	2013
(10,15]	Mahout	(25,30]	Older	More	Longer	More positive	More stable	Worse	More developed, got more materials and techniques	2012
(15,20]	Veterinarian	(35,40]	Older	More	Longer	More positive	More stable	Better	Past oozies were more obedient, and although techniques are better now, oozies don't follow it	NA
(10,15]	Mahout	(25,30]	Younger	Less	Shorter	Less positive	Less stable	Worse	More care for elephants now	NA
(20,25]	Head mahout	(40,45]	Older	More	Shorter	Less positive	Less stable	Worse	More care for elephants as they are organised by family	2015
(20,25]	Head mahout	(45,50]	Older	More	Longer	No change	More stable	Worse	Everyday bring from forest to check health, and not far from habitat	2006
(10,15]	Mahout	(25,30]	Younger	More	Longer	More positive	More stable	Worse	More care for elephants now	2010
(20,25]	Head mahout	(35,40]	Older	More	Longer	More positive	More stable	No change	NA	NA
(15,20]	Veterinarian	(40,45]	Older	More	Longer	More positive	More stable	Better	Past oozies were more interested in the job and worked harder	2006
(15,20]	Head mahout	(30,35]	Older	More	Longer	More positive	More stable	Worse	Everybody is interested in eles, running workshops and training- better treatment	2008
(20,25]	Head mahout	(35,40]	Older	More	Longer	More positive	More stable	Better	Past oozies were older, more patient and knowledgable	NA
(15,20]	Head mahout	(35,40]	Older	More	Longer	No change	More stable	No change	NA	NA
(10,15]	Head mahout	(25,30]	Younger	More	Longer	More positive	More stable	Worse	More techniques, training, health care now	2009
(5,10]	Mahout	(25,30]	Older	More	Longer	More positive	More stable	Worse	Good training techniques and care now	2013
